# Supplementary material for: An Ether-Containing Hafnium–Diethylene Glycol Dry Resist Prepared by Molecular Layer Deposition for Mild-Acid Development
Source: Nanomaterials (Basel). 2026 Jun 11;16(12):726. doi: 10.3390/nano16120726 (PMC13304698; doi:10.3390/nano16120726)
Supplement: Supplementary file 1 [file nanomaterials-16-00726-s001.zip]

Archive with 1 entries (1 files):
- nanomaterials-4323882-supplementary.pdf
